# Supplementary material for: Identification of Terpenoid Compounds and Toxicity Assays of Essential Oil Microcapsules from Artemisia stechmanniana
Source: Insects. 2023 May 16;14(5):470. doi: 10.3390/insects14050470 (PMC10231053; doi:10.3390/insects14050470)
Supplement: Supplementary file 1 [file insects-14-00470-s001.zip]

Archive with 1 entries (1 files):
- insects-2377081-supplementary.pdf
